# Supplementary material for: Electrospun Silk Fibroin-CNT Composite Fibers: Characterization and Application in Mediating Fibroblast Stimulation
Source: Polymers (Basel). 2022 Dec 26;15(1):91. doi: 10.3390/polym15010091 (PMC9824115; doi:10.3390/polym15010091)
Supplement: Supplementary file 1 [file polymers-15-00091-s001.zip]

Archive with 1 entries (1 files):
- polymers-2101809-supplementary.pdf
